# Supplementary material for: Structure of PDE3A–SLFN12 complex and structure-based design for a potent apoptosis inducer of tumor cells
Source: Nat Commun. 2021 Oct 27;12:6204. doi: 10.1038/s41467-021-26546-8 (PMC8551160; doi:10.1038/s41467-021-26546-8)
Supplement: Supplementary file 4 — Source data [file 41467_2021_26546_MOESM4_ESM.xlsx]

## Sheet: Figure 1
Figure 1A
Figure 1B
							anti-PDE3A
								anti-flag
								Actin
Figure 1C
	DMSO	110.477	94.1569	95.3663
	Ana	49.688	55.5099	54.6346
	Ana+Treq	98.7894	112.115	98.29
Figure 1D	concentration(nm)	anagrelide			DNMDP			nauclefine
	0	95.9764	103.28	100.743	99.0671	96.7839	104.149	94.7761	107.308	97.9156
	2	85.2451	85.2547	87.2541	88.2546	90.2456	87.3255	92.3545	93.2548	92.3587
	4	59.0215	61.4525	60.2548	65.2549	65.2359	64.3216	80.2468	81.2548	81.2457
	8	37.3447	38.1213	39.3068	40.2564	39.2548	39.2548	50.5468	51.2557	50.2457
	16	27.3	26.9817	26.8988	30.5146	30.2547	29.3545	39.4516	40.2548	39.5547
	32	21.0024	22.6731	22.1105	23.5477	22.3548	21.5786	30.2467	29.3546	31.2548
	65	20.0252	18.0207	18.9598	18.4332	17.7629	18.2349	22.2458	23.3325	23.2548
	125	16.4083	16.3114	16.3125	16.8191	16.5626	16.1224	18.3655	18.2549	18.3255
	250	14.509	14.4051	14.8417	14.025	14.3519	15.3233	17.2555	16.3543	16.5846

## Sheet: Figure 3
Figure 3A
			anagrelide
		WT	9.48332	9.6355	9.35758
		KO	97.4529	100.445	111.712
		CD-1	8.66516	8.74568	8.51669
		CD-2	15.9264	15.847	14.8764
		CD-3	10.9372	11.207	11.3532
		CD-4	9.09407	9.15209	9.43662
		CD-5	89.7968	93.8017	95.5039
Figure 3B
			anagrelide
		WT	27.4264	27.5961	27.24
		KO	89.8223	87.3176	93.0999
		T751A	101.857	102.146	106.995
		H961A	94.5127	95.0659	100.144
		L1000A	102.104	104.499	108.278
		Q1001A	96.7575	97.782	106.268
		F1004A	93.2234	90.6419	91.0013
Figure 3C
Figure 3D
			DMSO			Dox
		Vec	103.121	96.999	99.8802	100.313	101.736	99.9945
		SLFN12 (WT)	101.856	99.4266	98.7172	22.9093	21.592	21.9884
		SLFN12 (aa1-570)	102.249	98.8594	98.8913	24.7907	27.5357	27.9616
		SLFN12 (aa1-560)	104.116	96.1993	99.6848	29.3579	29.7088	29.3821
		SLFN12 (aa1-550)	103.318	101.718	94.9648	29.4743	28.097	27.5969
		6980720	1502640	1971550	2077140	1916460

## Sheet:  Figure 4
Figure 3B	concentration(nM)	anagrelide
	0	100.081	102.504	97.4149
	1.95	87.6835	90.5052	82.2545
	3.9	65.5665	65.9013	61.632
	7.81	44.789	45.8453	41.2182
	15.62	25.407	25.7777	25.9225
	31.25	16.0971	18.4139	16.3526
	62.5	12.7684	11.8474	13.0096
	125	11.1058	11.3898	11.8455
	250	10.8134	10.8129	10.8063
Figure 3C	concentration(nM)	A10
	0	97.8763	102.844	99.2795
	0.013	98.7495	105.276	104.236
	0.033	105.895	102.825	95.2583
	0.081	102.513	97.4724	103.404
	0.2048	95.7037	99.2151	97.6812
	0.512	99.1175	98.6826	98.5023
	1.28	84.6059	79.3178	81.4861
	3.2	66.5266	65.2098	63.4919
	8	33.0317	33.5505	34.3704
	20	36.5744	34.8763	37.9738
Figure 3D	concentration(nM)	A4
	0	101.059	99.1778	99.7634
	0.008	97.4018	97.6016	101.665
	0.24	79.016	86.2819	84.3285
	0.75	33.4495	33.6661	32.8111
	2.22	10.7607	9.48781	10.57
	6.67	5.31598	4.61834	4.86288
	20	7.99178	7.10273	7.90387
Figure 3E	concentration(nM)	A6
	0	99.5028	101.13	99.3675
	0.08	78.6291	80.5353	81.8484
	0.24	64.5653	59.5113	59.9475
	0.74	23.3885	22.2035	22.1461
	2.22	8.17809	7.51095	7.81163
	6.67	4.6221	4.45742	4.44266
	20	4.16034	3.87293	3.99492
Figure 3F	concentration(uM)	A16
	0	95.9886	105.133	98.8786
	0.01	101.573	103.39	99.0636
	0.03	96.0976	94.5426	100.841
	0.08	90.6094	95.114	93.9941
	0.2	97.3088	92.798	97.9491
	0.512	91.8637	92.945	103.305
	1.28	102.83	113.614	105.681
	3.2	97.3754	101.968	103.316
	8	96.5356	100.16	111.925
	20	98.0493	114.332	102.476

## Sheet: Figure 5
Figure 5A
		Vehicle		Ana (5mg/kg)			A6 (5 mg/kg)				A6 (1 mg/kg)
Figure 5C
Figure 5D
	Date	Ctrl					average	SD
	7	135.16	188.505	289.897	142.383	180.261	187.241	61.8733
	9	174.745	235.094	318.74	239.331	235.343	240.651	51.2404
	11	261.316	256.737	318.136	260.255	275.453	274.379	25.4813
	13	277.01	281.654	312.429	368.55	311.133	310.155	36.4933
	15	390.027	281.05	413.527	362.267	360.443	361.463	49.9863
	17	389.845	357.59	379.373	360.036	369.277	371.224	13.4906
	19	413.917	406.485	400.602	368.955	390.49	396.09	17.4204
	21	501.871	380.583	446.932	489.987	452.532	454.381	47.5083
	Date	A6 (5mg/kg)					average	SD
	7	189.63	163.281	186.811	233.517	173.112	189.27	26.9283
	9	137.048	60.0494	88.4866	216.87	92.4372	118.978	61.27
	11	55.08	32.0717	60.0382	77.8538	40.7969	53.1681	17.7366
	13	34.7126	31.304	29.7045	83.6412	36.4642	43.1653	22.7845
	15	20.781	0	0	52.2677	0	14.6097	22.894
	17	0	0	0	0	0	0	0
	19	0	0	0	0	0	0	0
	21	0	0	0	0	0	0	0
	Date	Ana (5mg/kg)					average	SD
	7	154.7	183.17	106.143	110.638	244.585	159.847	57.1328
	9	219.675	240.994	215.134	124.354	202.176	200.467	44.7844
	11	272.197	265.497	299.88	193.421	189.098	244.019	49.8806
	13	305.402	296.943	415.179	213.75	291.62	304.579	71.9533
	15	433.683	252.372	382.608	282.8	368.403	343.973	74.6162
	17	305.087	278.237	371.638	223.374	321.882	300.043	54.7308
	19	187.295	120.339	213.374	131.927	297.301	190.047	71.2254
	21	112.25	66.6031	115.809	84.27	144.402	104.667	30.1059
	Date	A6 (1mg/kg)					average	SD
	7	154.7	173.17	110.638	244.585	183.23	173.265	48.6124
	9	272.197	265.497	190.421	189.098	233.027	230.048	39.6526
	11	310.777	256.194	220.016	259.06	265.263	262.262	32.3825
	13	307.681	344.307	232.73	364.391	310.863	311.995	50.2301
	15	305.087	274.366	223.374	321.882	284.145	281.771	37.4938
	17	253.437	192.81	255.036	269.497	251.483	244.453	29.7336
	19	161.609	73.226	106.244	171.021	130.374	128.495	40.1817
	21	112.25	66.6031	84.27	144.402	110.881	103.681	29.7282
	Figure 5B			Ctrl	Ana(5mg/kg)	A6(5mg/kg)	A6(1mg/kg)
		Date	No.	Weight	Weight	Weight	Weight
		0	1	18.5	19.2	16	18.1
			2	16.06	18.2	16.9	19.1
			3	17.07	17.6	13	16.4
			4	17.21	18.7	19.4	17.4
			5	17.03	21.1	15.8	15.8
			average	17.174	18.96	16.22	17.36
		7	1	18.4	19.4	15.5	17.8
			2	16.7	18.4	16.6	19.2
			3	17.4	17.7	13.4	16.8
			4	17.5	18.4	19.2	17.6
			5	17.3	21	15.8	16.8
			average	17.46	18.98	16.1	17.64
		9	1	19.5	19.7	15.6	18.2
			2	16.07	18.5	17.4	19.8
			3	17.06	17.7	14.3	16.9
			4	17.5	18.9	20.3	18
			5	17.4	21.5	16.1	17.8
			average	17.506	19.26	16.74	18.14
		11	1	19	19.4	15.6	18.2
			2	17.2	18.5	17.2	19.5
			3	17.08	18	14.2	17.3
			4	17.6	19.7	20.2	18.2
			5	17.05	21.3	16.2	18
			average	17.586	19.38	16.68	18.24
		13	1	19.7	20.3	16.2	19.9
			2	18.3	19.6	18.3	20.8
			3	18.7	18.3	15.1	18.2
			4	18.9	20.1	20.6	19.2
			5	18.6	21.5	17.9	18.3
			average	18.84	19.96	17.62	19.28
		15	1	20.2	20.1	16	19.8
			2	18.2	20.2	18.2	20.2
			3	18.9	18.4	14.8	17.9
			4	19	19.7	20.8	19
			5	18.9	20.9	17.1	18.1
			average	19.04	19.86	17.38	19
		17	1	19.8	21	16	19.8
			2	18.8	20.4	18.3	20
			3	18.8	19.5	14.8	18.6
			4	19.1	19.9	17.5	19.1
			5	19.1	22.1	21.2	17.9
			average	19.12	20.58	17.56	19.08
		19	1	20	20.5	16.4	20.2
			2	18.6	20.3	19	20.3
			3	19.2	19.2	14.9	17.9
			4	19.4	20	21.2	19.1
			5	19.6	22.4	17.8	17.8
			average	19.36	20.48	17.86	19.06
		21	1	20	20.5	16.1	19.9
			2	19	20.2	19.1	20.3
			3	19.6	19.2	15	17.7
			4	19.5	19.8	21	17.9
			5	19.2	23.1	17.6	19
			average	19.46	20.56	17.76	18.96

## Sheet: Figure S1A
Figure S1A
		WT			PDE3A			SLFN12
		99.0671	96.7839	104.149	95.1873	100.738	104.075	99.0744	98.6196	102.306
	4	62.3432	63.4535	58.3749	102.17	101.898	109.123	93.3856	96.3833	95.5385
	16	30.7485	31.4324	29.3342	97.0144	94.5332	103.084	96.7451	97.8679	97.3005
	65	19.7375	20.6215	18.5573	95.5854	92.9767	95.3712	98.4054	100.482	107.483
	125	16.5609	16.8968	16.7971	95.133	97.2373	101.447	97.5677	98.9349	101.212
S1B
		DMSO			anagrelide
	DMSO	100.345	95.488	104.043	14.025	14.3519	15.3233
	Cilo	101.778	97.2052	106.691	102.849	96.667	99.4278
	Treq	99.6549	96.9353	101.524	103.928	102.885	105.25
S1C		anagrelide	nauclefine
							DNMDP
										SLFN12-Flag

## Sheet: Figure S8
Figure S8
